# Supplementary material for: Endothelial lipase genetic polymorphisms and the lipid-lowering response in patients with coronary artery disease on rosuvastatin
Source: Lipids Health Dis. 2016 Sep 6;15(1):148. doi: 10.1186/s12944-016-0295-3 (PMC5012091; doi:10.1186/s12944-016-0295-3)
Supplement: Additional file 2: — Raw data. (XLS 47 kb) [file 12944_2016_295_MOESM2_ESM.xls]

## Sheet: Sheet1
G	T	1	65	1	0	0	4.63	1.19	0.9	2.9	1.02	0.9	0.22	4.13	0.87	1.19	1.97	1.38	0.64	0.513
G	T	1	61	0	0	0	4.46	3.09	1.02	2.45	1.33	1.13	0.046	3.98	2.34	0.96	2.55	1.44	1.05	0.05
G	T	1	39	1	1	0	6.4	4.02	0.95	3.96	1.43	1.29	0.169	4.89	5.08	0.98	2.31	1.36	1.12	0.393
G	T	1	71	1	1	1	6.79	1.73	0.83	5.64	0.97	1.16	0.163	6.62	1.1	1.03	5.15	0.97	1.37	0.244
G	T	1	60	1	0	0	4.68	1.34	2.09	2.02	1.53	0.61	0.15	3.17	0.95	0.97	1.95	1.02	0.68	0.501
G	T	2	61	0	1	0	3.36	2.27	0.92	1.71	1.31	0.7	0.032	3.13	1.3	1.19	1.4	1.47	0.65	0.032
G	T	2	55	0	1	0	5.7	2.25	1.09	3.23	1.27	0.99	0.118	4.51	1.1	1.46	3.07	1.55	0.95	0.171
G	T	1	42	1	0	1	6.98	1.92	0.96	4.83	1.17	1.18	0.452	4.43	3.86	1	2.36	1.28	0.91	0.258
G	T	2	67	0	1	0	4.58	1.31	1.1	2.78	1.23	0.83	0.222	3.75	1.21	1.15	2.08	1.42	0.7	0.166
G	T	1	53	1	1	0	5.04	2.09	1.13	2.94	1.36	1.36	0.137	3.41	1.64	1.03	1.82	1.02	0.78	0.117
G	T	1	42	0	0	0	5.21	1.08	1.36	2.9	0.99	0.75	0.009	3.12	1.64	0.89	1.42	1.07	0.63	0.001
G	T	2	63	0	1	1	5.36	0.78	1.43	3.78	1.5	1.08	1.001	3.89	0.86	1.41	2.29	1.26	0.78	1.247
G	T	1	65	1	1	0	4.5	2.74	0.93	3.09	1.08	0.94	0.387	3.09	1.92	1.13	1.96	1.28	0.84	0.593
G	T	1	62	0	1	1	4.06	1.19	1.25	2.61	1.43	0.79	0.065	2.22	0.75	0.89	1.07	1.08	0.54	0.045
G	T	2	74	0	0	0	2.6	0.8	0.74	1.73	0.79	0.47	0.037	4.29	1.04	1.17	3.25	1.46	0.94	0.057
G	T	2	71	0	1	0	3	1.54	0.72	1.48	0.81	0.63	0.06	2.11	1.46	0.78	0.91	0.91	0.51	0.126
G	T	1	68	1	0	1	5.67	1.75	0.88	3.92	1.13	1.06	0.195	4.71	1.7	0.93	2.66	1.28	0.85	0.253
G	T	1	64	1	1	0	5.76	1.75	1.03	4.36	1.23	1.32	N	3.56	1.25	0.95	2.59	1.18	0.85	1.149
G	T	1	80	0	1	1	5.44	2.92	1.15	2.97	1.45	1.01	0.143	3.42	1.22	1.01	1.83	1.27	0.68	0.237
G/A	T	1	73	0	1	0	3.85	0.64	1.28	2.31	1.06	0.63	0.2	3.11	1.04	1.29	1.38	1.39	0.48	0.615
G/A	T	1	45	1	1	1	5.88	5.56	0.8	3.44	1.35	1.18	0.129	4.55	7.2	0.87	1.49	1.64	1.13	0.115
G/A	T	2	54	0	1	1	5.79	2.15	1.09	4.28	1.19	1.08	0.038	4.02	1.39	1.09	2.63	1.22	0.76	0.036
G/A	T	1	55	1	0	0	4.51	1.22	1.48	2.48	1.48	0.71	0.995	4.08	1.22	1.29	1.89	1.48	0.66	0.944
G/A	T	1	59	0	1	0	4.26	1.28	1.15	2.21	1.37	0.74	0.293	3.26	0.8	1.53	1.24	1.66	0.54	0.306
G/A	T	1	69	1	1	0	3.79	2.11	0.88	1.78	1.06	0.88	N	2.67	1.15	1.06	1.11	1.1	0.69	0.143
G/A	T	1	62	0	0	0	4.51	1.38	1.09	3.01	1.2	0.8	0.078	2.54	1.23	1	1.2	1.02	0.53	0.031
G/A	T	1	52	0	0	0	4.21	1.13	1.21	2.9	1.32	0.87	0.093	3.76	1.73	1.1	2.36	1.37	0.85	0.078
G/A	T	1	67	0	1	0	3.96	0.94	1.4	1.91	1.29	0.67	0.262	3.5	0.73	1.76	1.22	1.54	0.47	0.271
G/A	T	1	64	1	0	0	4.92	2.28	1.03	3.28	1.1	0.96	0.048	3.72	1.59	1.17	2.23	1.19	0.73	0.082
G/A	T	1	73	0	1	1	4.72	1.53	0.89	3.59	0.93	0.89	0.771	3.35	1.22	0.24	2.2	0.98	0.72	0.96
G/A	T	1	61	1	1	0	4.9	2.24	0.77	2.8	0.97	1.05	0.144	3.34	1.89	0.82	2	1.2	0.73	0.132
G/A	T	1	48	0	1	0	4.4	3.92	1.08	2.02	1.5	0.96	0.102	2.51	1.07	0.9	1.05	1.15	0.51	0.19
G/A	T	2	72	0	1	0	5.05	1.5	1.49	3.03	1.39	1.04	0.104	3.38	1.7	1.45	1.55	N	N	N
G/A	T	2	68	0	1	1	4.27	1.56	0.74	2.54	0.92	0.93	0.253	3.17	1.37	0.82	1.89	1.1	0.83	0.397
G/A	T	1	50	0	0	0	6.03	1.18	1.07	4.54	1.7	1.05	0.157	3.63	2.11	0.65	1.27	0.97	0.79	0.14
G/A	T	2	70	0	1	1	5.2	2.22	1.18	3.34	1.36	0.95	0.053	3.81	0.84	1.3	1.73	1.39	0.6	0.059
G/A	T	1	72	0	1	1	7.22	3.82	1.2	3.5	1.29	1.85	0.818	3.49	0.77	0.98	2.41	1.19	0.85	1.251
G/A	T	1	77	1	1	0	3.98	1.31	1.17	2.12	1.25	0.67	0.051	3.02	0.86	1.31	1.22	1.27	0.46	0.072
G/A	T	2	50	0	0	1	4.28	1.24	1.11	2.47	1.07	0.71	0.469	3.05	0.8	1.11	1.45	1.16	0.55	0.885
G/A	T	2	65	0	1	0	3.96	3.26	1.04	2.01	1.64	0.84	0.042	3.92	3.03	1.26	1.61	1.87	0.72	0.073
G/A	T	1	66	0	1	0	3.6	2.03	0.77	2.56	1.01	0.89	0.096	2.51	0.75	1.17	1.2	1.26	0.55	0.036
G/A	T	1	62	0	1	0	4.72	1.34	1.28	2.5	1.14	0.95	0.348	3.22	1.01	1.26	1.78	1.12	0.67	1.39
G/A	T	1	65	1	0	1	4.19	2.36	0.92	2	1.07	0.89	0.033	2.79	1.4	0.87	1.38	0.97	0.58	0.064
G/A	T	2	68	0	1	0	5.33	6.48	0.9	2.23	1.77	1.87	0.026	4.66	7.57	0.8	1.61	1.82	2.07	0.055
G/A	T	2	72	0	1	0	4.33	1.48	1.21	2.49	1.2	0.75	0.176	3.04	1.1	1.31	1.17	1.3	0.49	0.206
G/A	T	1	82	0	1	0	4.12	2.51	0.91	2.56	1.29	0.85	0.042	3.33	2.55	0.84	1.51	1.26	0.73	0.038
G/A	T	2	76	0	1	0	5.83	2.1	0.99	4.15	1.58	1.5	0.118	3.59	2.32	1.04	1.9	1.41	0.93	0.049
G/A	T	1	57	1	0	1	5.68	0.83	1.29	4.43	1.28	1.16	0.473	4.3	1.18	1.34	2.45	1.41	1.09	0.791
G/A	T	1	62	0	1	1	3.92	0.52	1.69	2.03	1.26	0.56	0.202	2.44	0.36	1.3	0.8	1.11	0.24	0.26
G/A	T	2	57	0	1	0	3.42	0.55	1.3	2.05	1.14	0.58	0.127	2.58	1.09	0.85	1.48	0.98	0.58	0.151
G/A	T	1	40	1	1	0	5.33	2.72	1.18	2.74	1.19	1.44	0.048	3.42	2.96	1.19	1.44	1.35	1.35	0.013
G/A	T	2	63	0	1	1	5.62	1.7	0.91	3.53	1.14	1.06	0.232	4.94	1.88	1.28	2.61	N	N	N
G/A	T	1	39	1	0	0	5.6	3.82	1.15	3.2	1.63	1.18	0.158	3.88	2.75	1.5	1.64	1.38	0.77	0.228
A	T	1	46	1	0	0	4.82	1.62	1.25	2.67	1.41	0.9	0.073	3.83	2.94	1.24	1.68	1.59	0.69	0.023
A	T	1	58	0	1	0	4.7	2.43	0.64	3.54	0.93	1.04	0.069	3.5	1.17	0.43	2.37	0.98	0.83	0.062
A	T	2	51	0	1	0	3.95	0.55	1.35	2.62	1.1	0.66	0.148	2.99	0.45	1.35	1.4	1.29	0.47	0.164
A	T	1	78	0	0	0	4.6	1.36	0.8	3.4	1.16	0.85	0.223	3.35	1.62	1	1.56	1.33	0.74	0.153
A	T	1	64	1	0	0	6.53	1.1	1.41	4	1.59	0.99	1.207	5.57	2.1	1.45	3.18	1.35	1.27	0.079
A	T	2	51	0	1	1	4.48	3.5	0.99	2.45	1.16	0.97	0.072	2.68	1.16	0.89	1.23	0.89	0.53	0.177
A	T	1	73	1	1	0	2.92	0.9	0.82	1.94	0.94	0.84	0.091	2.2	1.04	0.84	1.07	0.83	0.52	0.192
A	T	1	71	1	1	0	4.45	0.88	1.02	3.27	1.02	0.8	0.082	4.08	1.68	1.48	1.8	1.69	0.7	0.098
A	T	2	67	0	1	1	4.23	2.13	0.79	2.16	0.99	0.8	0.656	3.07	1.56	0.93	1.37	1.13	0.65	0.958
A	T	1	55	0	1	0	3.77	2	1.37	1.85	1.43	0.88	0.09	3.67	2.01	1.39	1.73	1.4	0.73	0.161
A	T	1	72	0	1	1	3.58	1.1	1.08	2.35	1.39	0.81	0.036	2.6	1.42	0.86	1.35	1.34	0.65	0.018
A	T	2	58	0	0	0	4.79	1.36	1.26	3.41	1.28	1.01	0.292	3.09	0.94	1.22	1.72	1.56	0.84	0.274
A	T	2	61	0	0	0	4.98	4.27	0.87	2.71	1.38	1.12	0.13	4.55	2.08	1.04	2.5	1.28	0.95	0.099
A	T	1	64	0	1	1	6.32	3.74	0.94	4.22	1.33	1.22	0.023	3.07	1.64	0.89	1.67	1.01	0.72	0.025
A	T	1	67	0	1	1	2.68	0.86	0.9	1.51	1.19	0.66	0.033	2	1.48	0.55	1.08	0.94	0.57	0.028
G	T/C	1	52	0	0	0	3.76	1.03	0.76	2.79	0.83	0.79	0.242	3.6	1.94	0.88	2.22	1.06	0.81	0.172
G	T/C	1	59	1	1	0	4.22	2.04	0.75	2.86	0.9	0.93	0.667	3.19	1.77	0.93	1.76	1	0.69	0.678
G	T/C	1	58	1	1	0	4.5	1.49	1.14	2.74	1.17	0.81	0.037	3.18	0.65	1.16	1.73	1.21	0.5	0.015
G	T/C	1	41	0	1	0	3.21	1.45	0.79	2.1	0.9	0.73	0.257	3.12	2.29	0.89	1.64	1.07	0.73	0.392
G	T/C	1	61	0	1	0	3.68	1.31	1.38	1.61	1.38	0.68	1.457	3.82	1.1	1.51	1.7	1.8	0.63	0.886
G	T/C	1	61	1	1	0	3.47	0.88	0.91	2.11	0.93	0.55	0.344	3.76	0.71	1.25	1.75	1.2	0.65	0.544
G	T/C	1	65	0	1	0	5.39	2.95	1.11	3.11	1.3	1.08	0.304	3.2	2.01	1.11	1.72	1.1	0.72	0.841
G	T/C	2	50	0	1	0	4.16	1.47	1.08	2.68	1.09	0.75	0.007	3.74	1.43	1.28	2.27	1.36	0.74	0.019
G	T/C	1	64	0	1	0	5.31	14.27	0.68	1.83	1.33	1.28	0.037	2.89	3.04	0.95	1.29	1.29	0.71	0.02
G	T/C	1	75	0	0	0	3.27	0.97	0.76	2.23	0.93	0.67	0.063	2.25	1.23	0.99	0.71	1.19	0.44	0.084
G	T/C	2	63	0	1	0	4.34	2.42	1.02	2.62	1.19	0.83	0.583	3.74	2.4	1.26	1.97	1.42	0.8	0.769
G	T/C	2	62	0	1	1	6.49	3.88	1.18	4.47	1.75	1.95	0.068	7.09	7.19	1.36	3.36	2.17	2.18	0.022
G	T/C	2	74	0	1	0	4.98	0.78	1.18	2.96	1.2	0.8	0.143	3.72	1.09	1.23	1.93	1.46	0.65	0.309
G	T/C	2	75	0	1	0	3.64	1	1.16	2.18	1.2	0.62	0.587	2.79	1.74	1.09	1.28	1.14	0.57	0.626
G	T/C	1	40	0	1	0	5.44	5.21	1.16	3.41	1.86	1.69	0.062	3.11	1.62	0.97	1.73	1.58	1	0.09
G	T/C	1	61	1	1	1	5.75	0.95	1.33	4.47	1.24	1.08	0.156	2.95	0.79	1.2	1.44	1.41	0.71	0.185
G	T/C	1	73	0	1	0	4.53	1.27	1.21	2.7	1.26	0.76	0.14	3.98	1.09	1.23	2.35	1.21	0.77	0.458
G	T/C	1	67	1	1	0	3.75	1.15	0.79	2.72	0.77	0.84	0.054	2.89	1.33	0.92	1.64	1.06	0.65	0.047
G	T/C	1	62	1	0	0	4.85	0.79	1.5	3.11	1.41	0.89	0.771	3.47	0.96	1	2.41	1.26	0.76	0.983
G	T/C	1	74	0	0	0	4.13	1.4	1.02	2.2	1.23	0.82	0.178	3.29	2.03	0.78	1.68	1.26	0.73	0.294
G	T/C	1	61	1	1	0	6.3	1.74	1.53	3.75	1.57	1	0.121	3.64	1.24	1.04	1.8	1.17	0.53	0.048
G/A	T/C	1	64	1	1	0	4.68	1.62	1.63	2.19	1.59	0.82	0.113	2.95	1.58	1.11	1.07	1.43	0.53	0.037
G/A	T/C	1	59	1	1	0	3.14	0.05	2.63	0.98	0.98	0.68	0.219	4.13	1.21	1.29	2.01	1.29	0.71	0.524
G/A	T/C	1	55	0	0	0	4.87	5.4	0.74	2.47	1.333	1.14	0.089	2.62	2.83	0.72	1.04	1.21	0.76	0.031
G/A	T/C	1	70	0	1	0	3.56	5.28	0.69	2.14	0.87	0.88	0.264	2.85	3.02	0.8	1.5	N	N	N
G/A	T/C	2	65	0	0	0	4.7	4.85	0.81	1.84	1.34	1.36	0.031	4.74	1.59	1.87	2.27	2.15	0.88	0.013
G/A	T/C	1	54	0	0	0	3.55	1.91	1.19	1.91	1.22	0.58	0.054	2.37	1.91	1.09	1.2	N	N	N
G/A	T/C	1	47	0	1	0	4.65	1.77	0.91	2.79	1.11	0.66	0.117	5.46	2.92	1.09	3.04	1.65	1	0.055
G/A	T/C	1	51	1	1	0	4.39	2.71	0.71	2.25	0.97	1.03	0.154	2.48	1.72	0.96	1.04	0.89	0.69	0.137
G/A	T/C	1	53	0	0	1	4.68	1.53	1.13	3.16	1.43	0.83	0.205	3.24	1.29	1.17	1.6	1.42	0.61	0.495
G/A	T/C	1	68	1	1	0	4.36	1.48	0.83	3.17	1.22	1.12	0.126	3.77	0.96	1.12	2.32	1.41	0.96	0.145
G/A	T/C	1	60	0	1	0	3.1	1.73	1.35	1.27	1.16	0.48	0.068	2.37	2.1	0.83	1.17	0.99	0.55	0.056
G/A	T/C	1	61	1	1	0	3.85	2.48	0.81	2.3	1	0.79	0.102	3.12	1.88	0.99	1.47	1.09	0.64	0.136
G/A	T/C	1	74	1	1	0	4.3	1.28	1.1	2.82	1.52	1.04	0.328	3.93	0.96	1.46	2.03	1.62	0.8	0.371
G/A	T/C	1	64	0	0	0	5.87	1.57	1.3	4.22	1.25	1	0.24	3.06	1.16	1.23	1.54	1.47	0.71	0.648
G/A	T/C	1	57	1	1	0	5.88	2.83	1.06	3.74	1.39	1.07	0.05	3.74	2.55	0.92	1.83	1.28	0.74	0.024
G/A	T/C	2	77	0	1	0	5.14	3.18	1.01	2.6	1.43	1.07	0.512	4.42	1.31	1.1	2.65	1.38	0.81	0.59
G/A	T/C	2	70	0	1	0	4.38	2.21	1.37	2.54	1.59	0.89	0.123	3.06	1.57	1.22	1.25	1.54	0.63	0.13
G/A	T/C	1	46	1	1	0	4.29	1.48	0.85	3.02	1.01	0.83	0.046	2.64	1.1	0.81	1.68	1.08	0.7	0.063
G/A	T/C	1	59	0	1	1	4.38	2.24	0.83	2.73	1.27	0.88	0.115	3.27	1.26	1.1	1.44	1.45	0.61	0.171
G/A	T/C	1	77	0	1	0	3.97	1.96	0.62	2.54	0.9	0.82	0.081	3.29	1.17	0.87	1.88	1.13	0.67	0.097
G/A	T/C	1	69	0	1	0	4.1	2.35	0.98	2.65	1.62	1.05	0.136	3.32	1.07	1.16	1.69	1.42	0.9	0.223
G/A	T/C	2	59	0	1	0	3.69	3.46	1.09	1.8	1.32	1.12	0.085	3.59	1.7	1.21	1.52	1.17	0.9	0.162
G/A	T/C	1	68	1	0	0	5.57	0.52	1.79	3.19	1.36	0.75	0.174	4.13	1.07	1.37	1.86	1.48	0.69	0.445
G/A	T/C	1	61	1	0	0	2.89	1.11	0.74	1.61	0.96	0.6	0.164	2.84	1.01	0.84	1.67	1.05	0.62	0.262
G/A	T/C	2	59	0	0	1	5	0.76	1.63	2.52	1.64	0.77	0.068	4.44	0.62	1.66	2.39	1.67	0.65	0.092
G/A	T/C	2	73	0	1	1	5.79	3.79	0.94	2.85	1.42	1.08	0.076	4.31	1.57	0.89	2.4	1.13	0.79	0.217
G	C	1	77	0	1	0	5.05	2.15	0.77	3.74	0.95	1.04	0.062	3.5	2.03	0.98	2.1	1.19	0.79	0.129
G	C	1	68	1	0	1	3.72	2.38	0.81	1.95	1.04	0.8	0.024	2.02	0.57	0.87	0.93	0.99	0.42	0.049
G	C	1	65	0	1	0	3.11	1.41	0.89	1.7	1.14	0.62	0.135	2.8	1.64	0.83	1.58	1.04	0.64	0.104
G	C	1	71	1	1	0	2.85	1.9	0.55	1.66	0.72	0.7	0.194	2.54	2.27	0.57	1.12	0.79	0.69	0.084
G	C	1	54	0	1	1	4.5	2.53	0.78	2.64	1.02	0.86	0.206	3.23	2.96	0.71	1.49	1.18	0.77	0.135
G	C	2	56	0	1	0	4.3	1.08	1.1	2.26	1.31	0.67	0.065	3.42	1.18	1.15	1.56	1.38	0.56	0.025
rs3744841	rs3744843	Sex	Age	Smoker	EH	DM	TC1	TG1	HDL1	LDL1	apoA1	apoB1	Lpa1	TC2	TG2	HDL2	LDL2	apoA2	apoB2	LPa2
